# Supplementary material for: Efficacy of Polyphenylene Carboxymethylene (PPCM) Gel at Protecting Type I Interferon Receptors Knockout Mice from Intravaginal Ebola Virus Challenge
Source: Viruses. 2024 Oct 30;16(11):1693. doi: 10.3390/v16111693 (PMC11598907; doi:10.3390/v16111693)
Supplement: Supplementary file 1 [file viruses-16-01693-s001.zip]

Archive with 1 entries (1 files):
- viruses-3243104-supplementary.pdf
